# Supplementary material for: MI-181 Modulates Cilia Length and Restores Cilia Length in Cells with Defective Shortened Cilia
Source: ACS Chem Biol. 2024 Aug 6;19(8):1733–42. doi: 10.1021/acschembio.4c00186 (PMC11334112; doi:10.1021/acschembio.4c00186)
Supplement: Supplementary file 2 — cb4c00186_si_002.xlsx [file cb4c00186_si_002.xlsx]

## Sheet: Cilia Length
Table S2
Statistical analysis for Avg. cilia length
							ANOVA P<0.0001
Figure 1	Group	N	Mean	STD	t test (this group vs control)	Wilcoxon Rank sum test	GLM Post hoc analysis using Dunnett's adjustment
	1. Control	35	3.52	0.43	ref	ref	ref
	2. MI181	35	6.09	0.76	<0.0001*	<.0001	<.0001
	3. Colchicine	35	0.85	0.18	<0.0001*	<.0001	<.0001
	4.Taxol	35	2.79	0.43	<0.0001	<.0001	<.0001
	5. Nocodazol	35	2.81	0.42	<0.0001	<.0001	<.0001
	GLM (General Linear model (ANOVA))
	* t-test satterthwaite method for different variances
							ANOVA P<0.0001
Figure S1	Group	N	Mean	STD	t test (this group vs control)	Wilcoxon Rank sum test	GLM Post hoc analysis using Dunnett's adjustment
	1. Control	35	2.97	0.43	ref	ref	ref
	2. MI181	35	4.75	0.42	<0.0001	<.0001	<.0001
	3. Colchicine	35	0.55	0.13	<0.0001*	<.0001	<.0001
	4. Taxol	35	2.72	0.43	0.018	0.019	0.024
	5. Nocodazol	35	2.97	0.4	0.961	0.765	0.999
	GLM (General Linear model (ANOVA))
	* t-test satterthwaite method for different variances
							ANOVA P<0.0001
Figure 2	Group	N	Mean	STD	t test (this group vs control)	Wilcoxon Rank sum test	GLM Post hoc analysis using Dunnett's adjustment
	a. 0	35	3.66	0.43	ref	ref	ref
	b. 7.32	35	4.01	0.47	0.002	0.003	0.021
	c. 14.63	35	4.24	0.5	<.0001	<.0001	<.0001
	d. 29.25	35	4.56	0.59	<.0001	<.0001	<.0001
	e. 58.5	35	4.92	0.51	<.0001	<.0001	<.0001
	f. 117	35	5.24	0.48	<.0001	<.0001	<.0001
	g. 234	35	5.44	0.56	<.0001	<.0001	<.0001
	GLM (General Linear model (ANOVA))
	* t-test satterthwaite method for different variances
	Also as a continuous variable the slope was 0.007 (SE=0.0005) P<0.0001
							ANOVA P<0.0001
Figure S2	Group	N	Mean	STD	t test (this group vs control)	Wilcoxon Rank sum test	GLM Post hoc analysis using Dunnett's adjustment
	a. 0	35	3.56	0.39	ref	ref	ref
	b. 7.32	35	4.15	0.5	<.0001	<.0001	0.001
	c. 14.63	35	4.53	0.56	<.0001*	<.0001	<.0001
	d. 29.25	35	4.61	0.75	<.0001*	<.0001	<.0001
	e. 58.5	35	4.77	0.86	<.0001*	<.0001	<.0001
	f. 117	35	5.07	0.79	<.0001*	<.0001	<.0001
	g. 234	35	5.27	0.66	<.0001*	<.0001	<.0001
	GLM (General Linear model (ANOVA))
	* t-test satterthwaite method for different variances
	Also as a continuous variable the slope was 0.005 (SE=0.0006) P<0.0001
							ANOVA P<0.0001
Figure S3	Group	N	Mean	STD	t test (this group vs control)	Wilcoxon Rank sum test	GLM Post hoc analysis using Dunnett's adjustment
	a. 0	35	2.59	0.44	ref	ref	ref
	b. 7.32	35	3.14	0.48	<.0001	<.0001	0.0002
	c. 14.63	35	3.47	0.56	<.0001	<.0001	<.0001
	d. 29.25	35	3.62	0.58	<.0001	<.0001	<.0001
	e. 58.5	35	3.81	0.46	<.0001	<.0001	<.0001
	f. 117	35	3.93	0.55	<.0001	<.0001	<.0001
	g. 234	35	4.25	0.71	<.0001*	<.0001	<.0001
	GLM (General Linear model (ANOVA))
	* t-test satterthwaite method for different variances
	Also as a continuous variable the slope was 0.005 (SE=0.0006) P<0.0001
Figure 3							2 way ANOVA Analysis
							Source	Pr > F
							MI181	<.0001
							CiliobrevinD	<.0001
							Interaction	<.0001
	Group	N	Mean	STD	t test (this group vs control)	Wilcoxon Rank sum test	GLM Post hoc analysis using Dunnett's adjustment
	1. Control	35	3.4	0.68	ref	ref	ref
	2. MI181_10	35	4.29	0.58	<.0001	<.0001	<.0001
	3. MI181_100	35	5.08	0.68	<.0001	<.0001	<.0001
	4. CiliobrevinD	35	1.22	0.46	<.0001*	<.0001	0.0001	ref
	5. CiliobrevinD + MI181_10	35	3.9	0.42	0.0004*	<.0001	0.0016	<.0001
	6. CiliobrevinD + MI181_100	35	4.06	0.54	<.0001	<.0001	<.0001	<.0001
	* 2-way ANOVA, post hoc analyses were performed since the ANOVA tests suggested that there are sig. differences among groups.
	* t-test satterthwaite method for different variances
								ANOVA P<0.0001
Figure 4	Group	N	Mean	STD	t test (this group vs control)	Wilcoxon Rank sum test	GLM Post hoc analysis using Dunnett's adjustment
	1. Control	35	3.54	0.53	ref	ref	ref
	2. MI181_10	35	4.28	0.81	<.0001*	<.0001	<.0001
	3. MI181_100	35	4.9	0.81	<.0001*	<.0001	<.0001
	4. OSMI1	35	2.86	0.56	<.0001	<.0001	0.0001	ref
	5. OSMI1 + MI181_10	35	4.67	0.68	<.0001	<.0001	<.0001	<.0001
	6. OSMI1 + MI181_100	35	5.12	0.44	<.0001	<.0001	<.0001	<.0001
Figure 5	IFT88
	Group	N	Mean	STD	t test (this group vs control)	Wilcoxon Rank sum test	GLM - Not adjusted	GLM - Bonferroni adjusted
	1. Control	30	42548.1	10559.1	0.203	0.227	0.258	0.774
	2. MI-181 (10 nM)	30	46104.7	10846.2
	3. Ciliobrevin D	30	59401.6	10984.9	<.0001	<.0001	<.0001	<.0001
	4. Ciliobrevin D + MI-181 (10 nM)	30	42968.2	13627.5
	5. OSMI-1	30	69044.5	16204.2	<.0001*	<.0001	<.0001	<.0001
	6. OSMI-1 + MI-181 (10 nM)	30	40375.9	9251.14
	Smoothened
	Group	N	Mean	STD	t test (this group vs control)	Wilcoxon Rank sum test	GLM - Not adjusted	GLM - Bonferroni adjusted
	1. Control	30	56347.4	14007.2	0.716	0.424	0.741	1
	2. MI-181 (10 nM)	30	54660	20993.4
	3. Ciliobrevin D	30	137489	28607.6	<.0001	<.0001	<.0001	<.0001
	4. Ciliobrevin D + MI-181 (10 nM)	30	73628.5	19231.8
	5. OSMI-1	30	79131.4	16993.5	<.0001	<.0001	<.0001	<.0001
	6. OSMI-1 + MI-181 (10 nM)	30	46454.3	14860.7
	Gli2
	Group	N	Mean	STD	t test (this group vs control)	Wilcoxon Rank sum test	GLM - Not adjusted	GLM - Bonferroni adjusted
	1. Control	30	52983.2	13286.3	0.002	0.004	0.006	0.0183
	2. MI-181 (10 nM)	30	40502.6	15837.4
	3. Ciliobrevin D	30	63984.8	18318.5	<.0001	<.0001	<.0001	<.0001
	4. Ciliobrevin D + MI-181 (10 nM)	30	39063.4	19167.1
	5. OSMI-1	30	79680.3	19285.4	<.0001	<.0001	<.0001	<.0001
	6. OSMI-1 + MI-181 (10 nM)	30	48307.1	17786.3
Figure 6	HR	Group	N	Mean	STD	ANOVA	Krukal Wallis	GLM - Dunnett's adjustment
	24	1. Control	35	3.99	0.45	<.0001	<.0001	ref
	24	2. 10nM MI-181	35	4.3	0.48			0.02
	24	3. 100nM MI-181	35	5.21	0.57			<.0001
	washoff+24	1. Control	35	4.25	0.43	<.0001	<.0001	ref
	washoff+24	2. 10nM MI-181	35	4.63	0.48			0.003
	washoff+24	3. 100nM MI-181	35	5.62	0.56			<.0001
	washoff+48	1. Control	35	5.08	0.38	<.0001	<.0001	ref
	washoff+48	2. 10nM MI-181	35	5.85	0.45			<.0001
	washoff+48	3. 100nM MI-181	35	5.93	0.6			<.0001
	24	4. Ciliobrevin D	35	1.97	0.62	<.0001	<.0001	ref
	24	5. Ciliobrevin D + 10nM MI-181	35	3.69	0.41			<.0001
	24	6. Ciliobrevin D + 100nM MI-182	35	4.37	0.56			<.0001
	washoff+24	4. Ciliobrevin D	35	2.7	0.49	<.0001	<.0001	ref
	washoff+24	5. Ciliobrevin D + 10nM MI-181	35	4.28	0.46			<.0001
	washoff+24	6. Ciliobrevin D + 100nM MI-182	35	4.77	0.52			<.0001
	washoff+48	4. Ciliobrevin D	35	2.75	0.58	<.0001	<.0001	ref
	washoff+48	5. Ciliobrevin D + 10nM MI-181	35	3.51	0.57			<.0001
	washoff+48	6. Ciliobrevin D + 100nM MI-182	35	3.46	0.96			0.0002
	24	7. OSMI-1	35	3.42	0.52	<.0001	<.0001	ref
	24	8. OSMI-1 + 10nM MI-181	35	4.69	0.54			<.0001
	24	9. OSMI-1 + 100nM MI-181	35	5.54	0.48			<.0001
	washoff+24	7. OSMI-1	35	4.88	0.45	<.0001	<.0001	ref
	washoff+24	8. OSMI-1 + 10nM MI-181	35	5.51	0.66			<.0001
	washoff+24	9. OSMI-1 + 100nM MI-181	35	5.93	0.62			<.0001
	washoff+48	7. OSMI-1	35	6.07	0.75	0.961	0.835	ref
	washoff+48	8. OSMI-1 + 10nM MI-181	35	6.01	1.23			0.996
	washoff+48	9. OSMI-1 + 100nM MI-181	35	6.08	1.14			0.998

## Sheet: % Ciliation
Table S2
Statistical analysis for % ciliation
					* P<0.05, **P<0.01, *** P< 0.001
Figure 1	Group	N	Mean (%)	STD (%)	t test (this group vs control)
	1. Control	100	60	3.61	ref
	2. MI181	100	63.67	5.13	0.195
	3. Colchicine	100	36.33	4.04	0
	4.Taxol	100	57.33	3.06	0.346
	5. Nocodazol	100	53	3	0.013
Figure S1	Group	N	Mean (%)	STD (%)	t test (this group vs control)
	1. Control	100	28.67	3.21	ref
	2. MI181	100	38.33	2.52	0
	3. Colchicine	100	20.67	3.06	0.002
	4.Taxol	100	28.33	5.03	0.898
	5. Nocodazol	100	23.67	5.03	0.055
Figure 2	Group	N	Mean (%)	STD (%)	t test (this group vs control)
	a. 0	100	58	5.29	ref
	b. 7.32	100	59.67	3.51	0.559
	c. 14.63	100	60.33	3.06	0.413
	d. 29.25	100	62.67	5.13	0.101
	e. 58.5	100	62.33	2.52	0.128
	f. 117	100	68.33	2.08	0
	g. 234	100	68.67	1.53	0
Figure S2	Group	N	Mean (%)	STD (%)	t test (this group vs control)
	a. 0	100	58.67	3.21	ref
	b. 7.32	100	59	3.61	0.907
	c. 14.63	100	59.33	2.08	0.815
	d. 29.25	100	60.67	2.08	0.482
	e. 58.5	100	61.33	2.52	0.348
	f. 117	100	61.33	2.31	0.348
	g. 234	100	61.67	2.52	0.291
Figure S3	Group	N	Mean (%)	STD (%)	t test (this group vs control)
	a. 0	100	28	3	ref
	b. 7.32	100	34.33	1.15	0.015
	c. 14.63	100	35.67	2.08	0.003
	d. 29.25	100	38.33	3.21	0
	e. 58.5	100	41.67	2.89	0
	f. 117	100	44.33	3.06	0
	g. 234	100	46.33	2.52	0
Figure 3	Group	N	Mean (%)	STD (%)	t test (this group vs control)
	1. Control	100	59.67	1.53	ref
	2. MI181_10	100	63	2.65	0.239
	3. MI181_100	100	67.33	2.52	0.007
	4. CiliobrevinD	100	21	3.61	0	ref
	5. CiliobrevinD + MI181_10	100	41.33	2.31	0	0.001
	6. CiliobrevinD + MI181_100	100	44.67	3.51	0.002	0.001
Figure 4	Group	N	Mean (%)	STD (%)	t test (this group vs control)
	1. Control	100	58.67	3.06	ref
	2. MI181_10	100	63.33	2.89	0.101
	3. MI181_100	100	68.33	2.08	0.001
	4. OSMI1	100	37.33	4.51	0.002	ref
	5. OSMI1 + MI181_10	100	52	2.65	0.046	0.008
	6. OSMI1 + MI181_100	100	56	3	0.341	0.004
Figure 6	HR	Group	N	Mean (%)	STD (%)	t test (this group vs control)
	24	1. Control	100	64.67	1.53	ref
	24	2. 10nM MI-181	100	65.33	2.08	0.678
	24	3. 100nM MI-181	100	66.67	2.08	0.251
	washoff+24	1. Control	100	72	2.65	ref
	washoff+24	2. 10nM MI-181	100	74.67	4.04	0.393
	washoff+24	3. 100nM MI-181	100	74.67	3.51	0.353
	washoff+48	1. Control	100	75.67	3.06	ref
	washoff+48	2. 10nM MI-181	100	76.33	2.08	0.77
	washoff+48	3. 100nM MI-181	100	75.67	5.13	1
	24	4. Ciliobrevin D	100	33.33	3.51	ref
	24	5. Ciliobrevin D + 10nM MI-181	100	35.67	4.04	0.492
	24	6. Ciliobrevin D + 100nM MI-182	100	33.67	3.21	0.539
	washoff+24	4. Ciliobrevin D	100	30	2	ref
	washoff+24	5. Ciliobrevin D + 10nM MI-181	100	32.33	5.13	0.504
	washoff+24	6. Ciliobrevin D + 100nM MI-182	100	34	1	0.036
	washoff+48	4. Ciliobrevin D	100	20	2	ref
	washoff+48	5. Ciliobrevin D + 10nM MI-181	100	25.67	4.04	0.095
	washoff+48	6. Ciliobrevin D + 100nM MI-182	100	22.33	2.52	0.277
	24	7. OSMI-1	100	38.33	2.08	ref
	24	8. OSMI-1 + 10nM MI-181	100	63.33	2.89	0.0003
	24	9. OSMI-1 + 100nM MI-181	100	58	2.65	0.0005
	washoff+24	7. OSMI-1	100	43.33	2.89	ref
	washoff+24	8. OSMI-1 + 10nM MI-181	100	63.67	3.21	0.001
	washoff+24	9. OSMI-1 + 100nM MI-181	100	56	1.73	0.003
	washoff+48	7. OSMI-1	100	45.33	3.21	ref
	washoff+48	8. OSMI-1 + 10nM MI-181	100	62	3.46	0.004
	washoff+48	9. OSMI-1 + 100nM MI-181	100	54.67	1.15	0.009
